# Supplementary material for: Within-Modality Synthesis and Novel Radiomic Evaluation of Brain MRI Scans
Source: Cancers (Basel). 2023 Jul 10;15(14):3565. doi: 10.3390/cancers15143565 (PMC10377568; doi:10.3390/cancers15143565)
Supplement: Supplementary file 1 [file cancers-15-03565-s001.zip]

Archive with 1 entries (1 files):
- cancers-2434921-supplementary.pdf
